# Supplementary material for: Implicit Goalkeeper Influences on Goal Side Selection in Representative Penalty Kicking Tasks
Source: PLoS One. 2015 Aug 12;10(8):e0135423. doi: 10.1371/journal.pone.0135423 (PMC4533970; doi:10.1371/journal.pone.0135423)
Supplement: S1 Table — (XLSX) [file pone.0135423.s001.xlsx]

## Sheet: Tabelle1
Participant	perceived center of the goal (in cm)	kicks to the bigger side for keeper dependent strategy (in %)	kicks to the bigger side for keeper independent strategy (in %)	Goalkeeper movement onset
1	19	60	30	GK moves late
2	9	30	50	GK moves late
3	13	80	50	GK moves late
4	10	50	50	GK moves late
5	14	100	60	GK moves late
6	4	50	90	GK moves late
7	-4	50	50	GK moves late
8	4	80	100	GK moves late
9	8	70	50	GK moves late
10	9	50	80	GK moves late
11	4	100	0	GK moves late
12	11	50	0	GK moves late
13	6	60	60	GK moves late
14	-8	70	100	GK moves late
15	4	100	100	GK moves late
16	4	80	100	GK moves late
17	7	70	50	GK moves late
18	5	100	100	GK moves late
19	3	100	80	GK moves late
20	-2	80	100	GK moves late
21	-2	100	100	GK moves late
22	-3	100	100	GK moves late
23	-3	100	30	GK moves late
24	-5	70	70	GK moves late
25	7	70	70	GK moves late
26	-5	50	50	GK moves early
27	-6	30	70	GK moves early
28	11	50	100	GK moves early
29	18	50	100	GK moves early
30	-1	70	100	GK moves early
31	15	50	100	GK moves early
32	10	70	20	GK moves early
33	-11	70	80	GK moves early
34	7	0	70	GK moves early
35	6	50	30	GK moves early
36	5	30	50	GK moves early
37	-8	30	80	GK moves early
38	-9	50	50	GK moves early
39	6	30	70	GK moves early
40	-6	50	100	GK moves early
41	-9	80	50	GK moves early
42	7	40	50	GK moves early
43	6	50	50	GK moves early
44	-2	100	100	GK moves early
45	14	20	50	GK moves early
46	6	50	30	GK moves early
47	-2	60	0	GK moves early
48	-3	20	90	GK moves early
49	-4	30	30	GK moves early
50	15	30	80	GK moves early
